# Supplementary material for: Pressurized Intraperitoneal Aerosol Chemotherapy (PIPAC) in the Treatment of Gastric Cancer: Feasibility, Efficacy and Safety—A Systematic Review and Meta-Analysis
Source: J Clin Med. 2024 Jun 4;13(11):3320. doi: 10.3390/jcm13113320 (PMC11173180; doi:10.3390/jcm13113320)
Supplement: Supplementary file 1 [file jcm-13-03320-s001.zip]

Archive with 1 entries (1 files):
- jcm-3001271-supplementary.pdf
